# Supplementary material for: New Derivatives of Caracasine Acid with Anti-Leukemic Activity and Limited Effectiveness in Spheroid Cultures
Source: Pharmaceuticals (Basel). 2025 Jul 15;18(7):1043. doi: 10.3390/ph18071043 (PMC12298629; doi:10.3390/ph18071043)
Supplement: Supplementary file 1 [file pharmaceuticals-18-01043-s001.zip]

Archive with 1 entries (1 files):
- pharmaceuticals-3728404-supplementary.pdf
